# Supplementary material for: Liquid Biopsy and Single-Cell Technologies in Maternal–Fetal Medicine: A Scoping Review of Non-Invasive Molecular Approaches
Source: Diagnostics (Basel). 2025 Aug 16;15(16):2056. doi: 10.3390/diagnostics15162056 (PMC12385971; doi:10.3390/diagnostics15162056)
Supplement: Supplementary file 1 [file diagnostics-15-02056-s001.zip]

Archive with 5 entries (5 files):
- .DS_Store
- Figure S1. PRISMA Scoping.pdf
- Table S1 Scoping.pdf
- Table S2 PRISMA-ScR.pdf
- Table S3.pdf
